# Supplementary material for: Hub Genes and Pathways Related to Lemon (Citrus limon) Leaf Response to Plenodomus tracheiphilus Infection and Influenced by Pseudomonas mediterranea Biocontrol Activity
Source: Int J Mol Sci. 2024 Feb 17;25(4):2391. doi: 10.3390/ijms25042391 (PMC10889467; doi:10.3390/ijms25042391)
Supplement: Supplementary file 1 [file ijms-25-02391-s001.zip]

Archive with 6 entries (6 files):
- Figure S1.pdf
- Table S1.pdf
- Table S2.xlsx
- Table S3.pdf
- Table S4.pdf
- Table S5.xlsx
