# Supplementary material for: Hub Genes and Pathways Related to Lemon (Citrus limon) Leaf Response to Plenodomus tracheiphilus Infection and Influenced by Pseudomonas mediterranea Biocontrol Activity
Source: Int J Mol Sci. 2024 Feb 17;25(4):2391. doi: 10.3390/ijms25042391 (PMC10889467; doi:10.3390/ijms25042391)
Supplement: Supplementary file 1 [file ijms-25-02391-s001.zip › Table S2.xlsx]

## Sheet: Specific DEGs in Pt samples
Table S2 - DEGs specifically upregulated and related to fungus DNA trait
Gene ID	moduleColor	GS.DNA_Pt	p.GS.DNA_Pt	MM.brown	p.MM.brown	Cl_M	Cl_3CPT	Cl_PTM	Pt vs CK log2FoldChange	3CPtvsCK log2FoldChange	NR ID	NR Description	NT ID	NT Description	KO ID	KO Name	KO Description	Swissprot ID	Swissprot Description	PFAM ID	PFAM description	Gene Ontology Biological Pathway	BP Description	Gene Ontology Molecular Function	MF Description	Gene Ontology Cellular Component	CC Description	KOG ID	KOG Description
Cluster-6461.16997	brown	0.682575	0.0427636	0.802999	0.00916074	33.18	57.7267	62.3233	0.75005	#N/A	XP_024951899.1	serine/threonine-protein kinase SAPK1 isoform X2 [Citrus sinensis]	XM_025096131	PREDICTED: Citrus sinensis serine/threonine-protein kinase SAPK2 (LOC102623202), transcript variant X2, mRNA	K14498	SNRK2	serine/threonine-protein kinase SRK2	A2YNT8	Serine/threonine-protein kinase SAPK2 OS=Oryza sativa subsp. indica OX=39946 GN=SAPK2 PE=2 SV=2	PF00069//PF07714	Protein kinase domain//Protein tyrosine and serine/threonine kinase	GO:0006468	protein phosphorylation	GO:0004672//GO:0005524	protein kinase activity//ATP binding	--	--	--	--
Cluster-6461.8408	brown	0.686872	0.0409637	0.901313	0.000901627	20.2267	31.0067	35.4967	0.66425	#N/A	GAY53292.1	hypothetical protein CUMW_148170 [Citrus unshiu]	XM_024188098	PREDICTED: Citrus clementina ribosome biogenesis protein bms1 (LOC18049419), mRNA	K14569	BMS1	ribosome biogenesis protein BMS1	--	--	--	--	--	--	--	--	--	--	--	--
Cluster-6461.23613	brown	0.696321	0.0371793	0.911436	0.000623655	2.33667	4.46333	5.25	1.0031	#N/A	XP_006488535.1	phosphoinositide phospholipase C 2-like isoform X1 [Citrus sinensis]	XM_006488472	PREDICTED: Citrus sinensis phosphoinositide phospholipase C 2-like (LOC102624539), transcript variant X1, mRNA	K05857	PLCD	phosphatidylinositol phospholipase C, delta	Q39033	Phosphoinositide phospholipase C 2 OS=Arabidopsis thaliana OX=3702 GN=PLC2 PE=1 SV=1	PF05007//PF00387	Mannosyltransferase (PIG-M)//Phosphatidylinositol-specific phospholipase C, Y domain	GO:0006506//GO:0035556//GO:0007165//GO:0009395//GO:0046339//GO:0006629	GPI anchor biosynthetic process//intracellular signal transduction//signal transduction//phospholipid catabolic process//diacylglycerol metabolic process//lipid metabolic process	GO:0016758//GO:0004435	transferase activity, transferring hexosyl groups//phosphatidylinositol phospholipase C activity	GO:0016021	integral component of membrane	--	--
Cluster-6461.23594	brown	0.673651	0.0466623	0.794823	0.0104719	1.48333	5.96	6.9	2.0162	1.9272	XP_006449248.1	internal alternative NAD(P)H-ubiquinone oxidoreductase A1, mitochondrial [Citrus clementina]	XM_006449185	PREDICTED: Citrus clementina internal alternative NAD(P)H-ubiquinone oxidoreductase A1, mitochondrial (LOC18052669), transcript variant X2, mRNA	K17871	ndh1	NADH:ubiquinone reductase (non-electrogenic)	Q8GWA1	Internal alternative NAD(P)H-ubiquinone oxidoreductase A1, mitochondrial OS=Arabidopsis thaliana OX=3702 GN=NDA1 PE=2 SV=1	PF07992	Pyridine nucleotide-disulphide oxidoreductase	GO:0055114	oxidation-reduction process	GO:0016491	oxidoreductase activity	--	--	KOG2495	NADH-dehydrogenase (ubiquinone)
Cluster-6461.7607	brown	0.686248	0.041222	0.911602	0.000619674	4.03	8.60333	9.99333	1.1592	#N/A	XP_006428678.1	endoribonuclease Dicer homolog 2 [Citrus clementina]	XM_006428615	PREDICTED: Citrus clementina endoribonuclease Dicer homolog 2 (LOC18039378), mRNA	K11592	DICER1, DCR1	endoribonuclease Dicer	Q3EBC8	Endoribonuclease Dicer homolog 2 OS=Arabidopsis thaliana OX=3702 GN=At3g03300 PE=1 SV=2	PF02170//PF03368	PAZ domain//Dicer dimerisation domain	GO:0051252	regulation of RNA metabolic process	GO:0016891//GO:0005515	endoribonuclease activity, producing 5'-phosphomonoesters//protein binding	--	--	--	--
Cluster-6461.12371	brown	0.696418	0.0371417	0.883554	0.00158037	3.03333	4.57667	5.21667	0.61794	#N/A	KDO42434.1	hypothetical protein CISIN_1g039660mg [Citrus sinensis]	XR_372180	PREDICTED: Citrus sinensis uncharacterized LOC102615292 (LOC102615292), ncRNA	K15902	PCC1, LAGE3	EKC/KEOPS complex subunit PCC1/LAGE3	--	--	PF00322	Endothelin family	GO:0019229	regulation of vasoconstriction	--	--	GO:0005576	extracellular region	--	--
Cluster-6461.16216	brown	0.67784	0.0448049	0.903111	0.000846965	7.27333	11.43	12.88	0.66928	#N/A	OIW17257.1	hypothetical protein TanjilG_22369 [Lupinus angustifolius]	XM_006448342	PREDICTED: Citrus clementina DNA-directed RNA polymerases II, IV and V subunit 12 (LOC18053126), mRNA	K03009	RPB12, POLR2K	DNA-directed RNA polymerases I, II, and III subunit RPABC4	Q9FLM8	DNA-directed RNA polymerases II, IV and V subunit 12 OS=Arabidopsis thaliana OX=3702 GN=NRPB12 PE=1 SV=1	PF03604	DNA directed RNA polymerase, 7 kDa subunit	GO:0006351//GO:0006144//GO:0006206	transcription, DNA-templated//purine nucleobase metabolic process//pyrimidine nucleobase metabolic process	GO:0003899//GO:0003677	DNA-directed 5'-3' RNA polymerase activity//DNA binding	GO:0005730	nucleolus	--	--
Cluster-6461.19065	brown	0.702835	0.0347071	0.923867	0.000371928	35.8633	55.3533	58.9567	0.5519	#N/A	GAY49484.1	hypothetical protein CUMW_119460 [Citrus unshiu]	XR_001506583	PREDICTED: Citrus sinensis uncharacterized LOC102624004 (LOC102624004), transcript variant X3, misc_RNA	--	--	--	B8AE37	Protein HEADING DATE REPRESSOR 1 OS=Oryza sativa subsp. indica OX=39946 GN=HDR1 PE=3 SV=1	--	--	--	--	--	--	--	--	--	--
Cluster-6461.4465	brown	0.684992	0.0417449	0.942307	0.000143503	2.55667	4.87667	5.94333	1.0409	#N/A	XP_015385924.1	uncharacterized protein LOC102621198 [Citrus sinensis]	XM_025098794	PREDICTED: Citrus sinensis wall-associated receptor kinase 3-like (LOC102619508), transcript variant X7, mRNA	--	--	--	Q9SKB2	Leucine-rich repeat receptor-like serine/threonine/tyrosine-protein kinase SOBIR1 OS=Arabidopsis thaliana OX=3702 GN=SOBIR1 PE=1 SV=1	--	--	--	--	--	--	--	--	--	--
Cluster-6461.19147	brown	0.672652	0.0471122	0.897055	0.00104081	44.7067	70.4767	84.31	0.82362	#N/A	XP_024045245.1	uncharacterized protein LOC18047104 isoform X3 [Citrus clementina]	XM_006477510	PREDICTED: Citrus sinensis probable enoyl-CoA hydratase 2, mitochondrial (LOC102616294), mRNA	--	--	--	--	--	--	--	--	--	--	--	--	--	--	--
Cluster-6461.15314	brown	0.690965	0.0392955	0.937736	0.000186545	6.6	12.1767	14.6133	0.99096	#N/A	--	--	XM_025102442	PREDICTED: Citrus sinensis glycine-rich protein 2 (LOC102613691), partial mRNA	--	--	--	--	--	--	--	--	--	--	--	--	--	--	--
Cluster-6461.11815	brown	0.687196	0.0408301	0.865995	0.00253792	81.1033	151.25	177.593	0.97393	#N/A	GAY42917.1	hypothetical protein CUMW_070650 [Citrus unshiu]	XM_024184497	PREDICTED: Citrus clementina gibberellin-regulated protein 1 (LOC18040170), mRNA	--	--	--	Q93X17	Snakin-2 OS=Solanum tuberosum OX=4113 GN=SN2 PE=1 SV=1	--	--	--	--	--	--	--	--	--	--
Cluster-6461.11863	brown	0.688144	0.0404405	0.81407	0.00756881	9.25333	14.6533	15.21	0.54934	#N/A	OAY30158.1	hypothetical protein MANES_14G008600 [Manihot esculenta]	XM_025095566	PREDICTED: Citrus sinensis probable mitochondrial adenine nucleotide transporter BTL1 (LOC102614006), transcript variant X2, mRNA	--	--	--	Q9LJX5	Probable mitochondrial adenine nucleotide transporter BTL1 OS=Arabidopsis thaliana OX=3702 GN=At3g20240 PE=2 SV=1	--	--	--	--	--	--	--	--	KOG0752	Mitochondrial solute carrier protein
Cluster-6461.4934	brown	0.703501	0.0344606	0.926847	0.00032437	3.79333	6.32333	6.92333	0.70913	#N/A	GAY47410.1	hypothetical protein CUMW_104380 [Citrus unshiu]	XM_006490109	PREDICTED: Citrus sinensis acid phosphatase 1 (LOC102621830), mRNA	--	--	--	P27061	Acid phosphatase 1 OS=Solanum lycopersicum OX=4081 GN=APS1 PE=2 SV=1	--	--	--	--	--	--	--	--	--	--
Cluster-6461.20229	brown	0.691519	0.0390728	0.955672	5.78169e-05	70.0067	110.68	124.457	0.67049	#N/A	XP_024035958.1	uncharacterized protein LOC18036657 isoform X3 [Citrus clementina]	XM_006466551	PREDICTED: Citrus sinensis uncharacterized LOC102624169 (LOC102624169), transcript variant X4, mRNA	--	--	--	--	--	--	--	--	--	--	--	--	--	--	--
Cluster-6461.20250	brown	0.688831	0.0401597	0.963208	3.03408e-05	9.10667	14.0167	16.4967	0.69176	#N/A	XP_024038803.1	uncharacterized protein LOC18041157 isoform X13 [Citrus clementina]	XR_373087	PREDICTED: Citrus sinensis uncharacterized LOC102615898 (LOC102615898), ncRNA	--	--	--	O82462	Glutamate--tRNA ligase, cytoplasmic OS=Arabidopsis thaliana OX=3702 GN=At5g26710 PE=1 SV=1	PF07647	SAM domain (Sterile alpha motif)	--	--	GO:0005515	protein binding	--	--	--	--
Cluster-6461.24821	brown	0.666995	0.0497133	0.892414	0.00120882	23.09	58.6067	73.9333	1.5531	#N/A	--	--	--	--	--	--	--	--	--	--	--	--	--	--	--	--	--	--	--
Cluster-6461.2689	brown	0.699551	0.0359398	0.90233	0.000870412	3.61333	7.96	8.81	1.1219	1.0618	GAY38473.1	hypothetical protein CUMW_037020 [Citrus unshiu]	XM_024180957	PREDICTED: Citrus clementina protein Brevis radix-like 2 (LOC18036139), transcript variant X3, mRNA	--	--	--	Q8GYL9	Protein Brevis radix-like 2 OS=Arabidopsis thaliana OX=3702 GN=BRXL2 PE=2 SV=1	--	--	--	--	--	--	--	--	--	--
Cluster-6461.11612	brown	0.681909	0.043047	0.9226	0.000393534	2.15	4.24	5.49333	1.1737	#N/A	GAY32681.1	hypothetical protein CUMW_274140 [Citrus unshiu]	XR_002906323	PREDICTED: Citrus clementina disease resistance-like protein DSC1 (LOC18046142), transcript variant X2, misc_RNA	--	--	--	--	--	--	--	--	--	--	--	--	--	--	--
Cluster-6461.15282	brown	0.687362	0.0407614	0.906908	0.00073919	1.35667	3.28667	4.07333	1.4234	#N/A	XP_006491772.2	uncharacterized protein LOC102618019 isoform X3 [Citrus sinensis]	XM_006491709	PREDICTED: Citrus sinensis uncharacterized LOC102618019 (LOC102618019), transcript variant X3, mRNA	--	--	--	--	--	--	--	--	--	--	--	--	--	--	--
Cluster-6461.7124	brown	0.682303	0.0428793	0.904252	0.000813481	6.27	10.6867	12.4733	0.81864	#N/A	GAY46643.1	hypothetical protein CUMW_098640 [Citrus unshiu]	XM_006420275	PREDICTED: Citrus clementina TLD domain-containing protein 2 (LOC18031988), mRNA	--	--	--	Q8N573	Oxidation resistance protein 1 OS=Homo sapiens OX=9606 GN=OXR1 PE=1 SV=2	--	--	--	--	--	--	--	--	KOG2372	Oxidation resistance protein
Cluster-6461.11445	brown	0.680678	0.0435741	0.897048	0.00104103	28.86	50.13	62.8467	1.0305	#N/A	XP_024956536.1	probable leucine-rich repeat receptor-like protein kinase At1g35710 [Citrus sinensis]	XM_025100991	PREDICTED: Citrus sinensis MDIS1-interacting receptor like kinase 2-like (LOC102611401), transcript variant X2, mRNA	--	--	--	--	--	--	--	--	--	--	--	--	--	--	--
Cluster-6461.11114	brown	0.677346	0.0450217	0.934184	0.000225719	32.1233	47.0267	50.0267	0.47418	#N/A	XP_024041521.1	callose synthase 7 isoform X1 [Citrus clementina]	XM_024185753	PREDICTED: Citrus clementina callose synthase 7 (LOC18045597), transcript variant X1, mRNA	K11000	CALS	callose synthase	Q9SHJ3	Callose synthase 7 OS=Arabidopsis thaliana OX=3702 GN=CALS7 PE=3 SV=3	PF02364//PF02854	1,3-beta-glucan synthase component//MIF4G domain	GO:0005982//GO:0006075//GO:0005985	starch metabolic process//(1->3)-beta-D-glucan biosynthetic process//sucrose metabolic process	GO:0003843//GO:0003723//GO:0005515	1,3-beta-D-glucan synthase activity//RNA binding//protein binding	GO:0016020//GO:0000148	membrane//1,3-beta-D-glucan synthase complex	--	--
Cluster-6461.13315	brown	0.675958	0.0456333	0.830074	0.00561608	26.0267	43.6033	47.2467	0.74978	#N/A	--	--	XM_006446631	PREDICTED: Citrus clementina transcription activator GLK1 (LOC18050740), mRNA	--	--	--	--	--	--	--	--	--	--	--	--	--	--	--
Cluster-6461.17162	brown	0.679769	0.0439658	0.861872	0.00281004	1.41	4.47	5.07333	1.6889	1.5951	--	--	XM_024182207	PREDICTED: Citrus clementina delta(12)-fatty-acid desaturase FAD2 (LOC18038227), transcript variant X1, mRNA	--	--	--	--	--	--	--	--	--	--	--	--	--	--	--
Cluster-6461.22249	brown	0.671191	0.0477756	0.785803	0.0120588	8.45	14.9667	17.8767	0.92331	#N/A	XP_006441104.1	uncharacterized protein LOC18048329 isoform X1 [Citrus clementina]	XM_024186898	PREDICTED: Citrus clementina putative aminoacrylate hydrolase RutD (LOC18048329), transcript variant X2, mRNA	--	--	--	--	--	PF00975	Thioesterase domain	GO:0009058	biosynthetic process	GO:0016788	hydrolase activity, acting on ester bonds	--	--	--	--
Cluster-6461.6154	brown	0.677715	0.0448599	0.815764	0.00734315	6.54	10.8433	15.9467	1.1257	#N/A	ESR36414.1	hypothetical protein CICLE_v10027708mg [Citrus clementina]	XM_006479282	PREDICTED: Citrus sinensis extra-large guanine nucleotide-binding protein 1-like (LOC102612574), mRNA	--	--	--	O80462	Extra-large guanine nucleotide-binding protein 1 OS=Arabidopsis thaliana OX=3702 GN=XLG1 PE=1 SV=2	PF00503	G-protein alpha subunit	GO:0007186	G protein-coupled receptor signaling pathway	GO:0019001//GO:0003924//GO:0031683	guanyl nucleotide binding//GTPase activity//G-protein beta/gamma-subunit complex binding	--	--	KOG0082	G-protein alpha subunit (small G protein superfamily)
Cluster-6461.11738	brown	0.687404	0.0407445	0.8796	0.00176914	4.95	7.41333	9.03667	0.72469	#N/A	XP_024046667.1	uncharacterized protein LOC112101007 [Citrus clementina]	--	--	--	--	--	Q94HW2	Retrovirus-related Pol polyprotein from transposon RE1 OS=Arabidopsis thaliana OX=3702 GN=RE1 PE=2 SV=1	PF15352	Susceptibility to monomelic amyotrophy	GO:1905515//GO:0031122//GO:0007052	non-motile cilium assembly//cytoplasmic microtubule organization//mitotic spindle organization	--	--	GO:0097546//GO:0005813	ciliary base//centrosome	--	--
Cluster-6461.10006	brown	0.68881	0.0401682	0.888121	0.0013802	7.6	14.1267	15.2367	0.8421	0.82086	KDO60953.1	hypothetical protein CISIN_1g020390mg [Citrus sinensis]	XM_006437119	PREDICTED: Citrus clementina ribose-phosphate pyrophosphokinase 4 (LOC18044453), mRNA	--	--	--	Q9XGA1	Ribose-phosphate pyrophosphokinase 4 OS=Spinacia oleracea OX=3562 GN=PRS4 PE=2 SV=1	PF07180//PF00156	CaiF/GrlA transcriptional regulator//Phosphoribosyl transferase domain	GO:0009116//GO:0006351	nucleoside metabolic process//transcription, DNA-templated	--	--	--	--	--	--
Cluster-6461.13491	brown	0.66754	0.0494592	0.889105	0.00133952	35.1333	52.8133	57.63	0.56127	#N/A	GAY69107.1	hypothetical protein CUMW_269470 [Citrus unshiu]	XM_025096712	PREDICTED: Citrus sinensis putative disease resistance protein RGA1 (LOC102621536), transcript variant X12, mRNA	--	--	--	--	--	--	--	--	--	--	--	--	--	--	--
Cluster-7180.0	brown	0.678181	0.0446561	0.915245	0.000536745	1.01333	1.63333	2.02667	0.83127	#N/A	XP_006466693.1	uncharacterized protein LOC102621820 [Citrus sinensis]	XM_006466630	PREDICTED: Citrus sinensis uncharacterized LOC102621820 (LOC102621820), mRNA	--	--	--	P0CB19	Uncharacterized protein At3g50808 OS=Arabidopsis thaliana OX=3702 GN=At3g50808 PE=4 SV=1	PF04353//PF04061//PF00643	Regulator of RNA polymerase sigma(70) subunit, Rsd/AlgQ//ORMDL family//B-box zinc finger	GO:0006355	regulation of transcription, DNA-templated	GO:0008270	zinc ion binding	GO:0016021//GO:0005789	integral component of membrane//endoplasmic reticulum membrane	--	--
Cluster-6461.10319	brown	0.688483	0.0403018	0.872838	0.00212736	9.96	16.61	18.0733	0.70243	#N/A	XP_006427555.2	G-type lectin S-receptor-like serine/threonine-protein kinase CES101 [Citrus clementina]	XM_006427492	PREDICTED: Citrus clementina G-type lectin S-receptor-like serine/threonine-protein kinase CES101 (LOC18035723), mRNA	--	--	--	Q9S972	Receptor-like serine/threonine-protein kinase SD1-6 OS=Arabidopsis thaliana OX=3702 GN=SD16 PE=1 SV=2	PF00069//PF11883//PF07714//PF13456	Protein kinase domain//Domain of unknown function (DUF3403)//Protein tyrosine and serine/threonine kinase//Reverse transcriptase-like	GO:0009069//GO:0016310//GO:0051252//GO:0006468	serine family amino acid metabolic process//phosphorylation//regulation of RNA metabolic process//protein phosphorylation	GO:0004672//GO:0005524//GO:0003676//GO:0004674//GO:0004523	protein kinase activity//ATP binding//nucleic acid binding//protein serine/threonine kinase activity//RNA-DNA hybrid ribonuclease activity	--	--	--	--

## Sheet: Specific DEGs in 3CPt samples
Gene ID	moduleColor	GS.DNA_Pt	p.GS.DNA_Pt	MM.brown	p.MM.brown	Cl_M	Cl_3CPT	Cl_PTM	Pt vs CK log2FoldChange	3CPtvsCK log2FoldChange	NR ID	NR Description	NT ID	NT Description	KO ID	KO Name	KO Description	Swissprot ID	Swissprot Description	PFAM ID	PFAM description	Gene Ontology Biological Pathway	BP Description	Gene Ontology Molecular Function	MF Description	Gene Ontology Cellular Component	CC Description	KOG ID	KOG Description
Cluster-6461.23594	brown	0.673651	0.0466623	0.794823	0.0104719	1.48333	5.96	6.9	2.0162	1.9272	XP_006449248.1	internal alternative NAD(P)H-ubiquinone oxidoreductase A1, mitochondrial [Citrus clementina]	XM_006449185	PREDICTED: Citrus clementina internal alternative NAD(P)H-ubiquinone oxidoreductase A1, mitochondrial (LOC18052669), transcript variant X2, mRNA	K17871	ndh1	NADH:ubiquinone reductase (non-electrogenic)	Q8GWA1	Internal alternative NAD(P)H-ubiquinone oxidoreductase A1, mitochondrial OS=Arabidopsis thaliana OX=3702 GN=NDA1 PE=2 SV=1	PF07992	Pyridine nucleotide-disulphide oxidoreductase	GO:0055114	oxidation-reduction process	GO:0016491	oxidoreductase activity	--	--	KOG2495	NADH-dehydrogenase (ubiquinone)
Cluster-6461.2689	brown	0.699551	0.0359398	0.90233	0.000870412	3.61333	7.96	8.81	1.1219	1.0618	GAY38473.1	hypothetical protein CUMW_037020 [Citrus unshiu]	XM_024180957	PREDICTED: Citrus clementina protein Brevis radix-like 2 (LOC18036139), transcript variant X3, mRNA	--	--	--	Q8GYL9	Protein Brevis radix-like 2 OS=Arabidopsis thaliana OX=3702 GN=BRXL2 PE=2 SV=1	--	--	--	--	--	--	--	--	--	--
Cluster-6461.17162	brown	0.679769	0.0439658	0.861872	0.00281004	1.41	4.47	5.07333	1.6889	1.5951	--	--	XM_024182207	PREDICTED: Citrus clementina delta(12)-fatty-acid desaturase FAD2 (LOC18038227), transcript variant X1, mRNA	--	--	--	--	--	--	--	--	--	--	--	--	--	--	--
Cluster-6461.10006	brown	0.68881	0.0401682	0.888121	0.0013802	7.6	14.1267	15.2367	0.8421	0.82086	KDO60953.1	hypothetical protein CISIN_1g020390mg [Citrus sinensis]	XM_006437119	PREDICTED: Citrus clementina ribose-phosphate pyrophosphokinase 4 (LOC18044453), mRNA	--	--	--	Q9XGA1	Ribose-phosphate pyrophosphokinase 4 OS=Spinacia oleracea OX=3562 GN=PRS4 PE=2 SV=1	PF07180//PF00156	CaiF/GrlA transcriptional regulator//Phosphoribosyl transferase domain	GO:0009116//GO:0006351	nucleoside metabolic process//transcription, DNA-templated	--	--	--	--	--	--
