# Supplementary material for: Hub Genes and Pathways Related to Lemon (Citrus limon) Leaf Response to Plenodomus tracheiphilus Infection and Influenced by Pseudomonas mediterranea Biocontrol Activity
Source: Int J Mol Sci. 2024 Feb 17;25(4):2391. doi: 10.3390/ijms25042391 (PMC10889467; doi:10.3390/ijms25042391)
Supplement: Supplementary file 1 [file ijms-25-02391-s001.zip › Table S5.xlsx]

## Sheet: Table S5
Table S5. List of Gene IDs and the corresponding network labels
Gene ID	Network label
ARF1	ARF1
LRR	LRR
IST1	IST1
LOC102622561	G1
SEC22	SEC22
LOC102608670	G2
LOC102612777	G3
LRR	LRR
LOC102629557	G4
RP-S7	RP-S7
MIR477c	MIR477c
LYPLA2	LYPLA2
LOC102612927	G5
SOD1	SOD1
remorin 4.1	remorin 4.1
APRR3	APRR3
PhoE	PhoE
LOC112497266	G6
DOF2.2	DOF2.2
MAPKKK17_18	MAPKKK17_18
Nf Y subunit B-10	Nf Y subunit B-10
R1	R1
remorin 4.1	remorin 4.1
LOC102626055	G7
LOC102613424	G8
LOC18032175	G9
LOC18038668	G10
RNF115-like	RNF115-like
GST	GST
LOC18037510	G11
PHL5	PHL5
LRR	LRR
--	--
SLC15A3_4	SLC15A3_4
grxC	grxC
LOC102623919	G12
HERK 1	HERK 1
LOC18032595	G13
ndh1	ndh1
LOC102623397	G14
PLP A1-Ibeta2	PLP A1-Ibeta2
AMPD	AMPD
RADIALIS-like 4	RADIALIS-like 4
LOC102617554	G15
trxA	trxA
LOC18055249	G16
LOC102623399	G17
LRR	LRR
E2.4.1.82	E2.4.1.82
SOD1	SOD1
AMY	AMY
LOC102615684	G18
--	--
grxC	grxC
SLC15A3_4	SLC15A3_4
PHO84	PHO84
LOC102626651	G19
--	--
CML	CML
RPP13-like protein 1	RPP13-like protein 1
--	--
LOC107178425	G20
--	--
PK	PK
class VI hsp	class VI hsp
CONSTANS-LIKE 4	CONSTANS-LIKE 4
--	--
LOC102623710	G21
LOC102615567	G22
LRR	LRR
PRR7	PRR7
LEA D-29	LEA D-29
LOC102607180	G23
LRR	LRR
WAT1-rp	WAT1-rp
--	--
R1	R1
DA1-related 2	DA1-related 2
OTUD6	OTUD6
LOC102607832	G24
PIN	PIN
LOC102626928	G25
LOC102616666	G26
--	--
SLC15A3_4	SLC15A3_4
LYPLA2	LYPLA2
LOC18043239	G27
LOC102625576	G28
THAP	THAP
MCU	MCU
LOC102621057	G29
LOC18037251	G30
LOC102626833	G31
GLUTAMINE DUMPER 4	GLUTAMINE DUMPER 4
LOC18055246	G32
LOC107177709	G33
WAT1-rp	WAT1-rp
FAD2	FAD2
ICMEL1	ICMEL1
PLCD	PLCD
Cyt-p450	Cyt-p450
LOC102630937	G34
LOC102618019	G35
FAD2	FAD2
IRAK4	IRAK4
LOC107176522	G36
SCC1	SCC1
LOC18046990	G37
RGA2-like	RGA2-like
LOC102625672	G38
TC.MATE	TC.MATE
RGA4	RGA4
LOC102630937	G39
LOC107178916	G40
LOC102627932	G41
LOC102609761	G42
E2.4.1.14	E2.4.1.14
RPS4-like	RPS4-like
LOC102630937	G43
--	--
--	--
IRAK4	IRAK4
LRR	LRR
SOD Cu-Zn	SOD Cu-Zn
FLOT	FLOT
CDT1	CDT1
LOC102630972	G44
FAD2	FAD2
FAH	FAH
LOC102623458	G45
LOC102625576	G46
LOC112498983	G47
CLAVATA1	CLAVATA1
gp1	gp1
--	--
--	--
--	--
RADIALIS-like 2	RADIALIS-like 2
LRR	LRR
DNAJB4	DNAJB4
LOC102625310	G48
LOC18053876	G49
LURP-one-related 8	LURP-one-related 8
--	--
LRR	LRR
LOC102625310	G50
LOC18055246	G51
SLC15A3_4	SLC15A3_4
